# Supplementary material for: Relationship Between Dietary Habits and Stress Responses Exerted by Different Gut Microbiota
Source: Nutrients. 2025 Apr 20;17(8):1388. doi: 10.3390/nu17081388 (PMC12030070; doi:10.3390/nu17081388)
Supplement: Supplementary file 1 [file nutrients-17-01388-s001.zip]

Archive with 1 entries (1 files):
- nutrients-3574068-supplementary.pdf
